# Supplementary material for: Forecasting deforestation and carbon emissions in tropical developing countries facing demographic expansion: a case study in Madagascar
Source: Ecol Evol. 2013 May 3;3(6):1702–16. doi: 10.1002/ece3.550 (PMC3686203; doi:10.1002/ece3.550)
Supplement: Supplementary file 2 [file ece30003-1702-SD2.txt]

Forecasting deforestation and carbon emissions in
tropical developing countries facing demographic
expansion: a case study in Madagascar
SUPPORTING INFORMATION
Ghislain Vieilledent⋆,1,2 Clovis Grinand3
Romuald Vaudry3
[⋆] Corresponding author: \E-mail: ghislain.vieilledent@cirad.fr \Phone: +261.(0)32.07.235.34
\Fax: +261.(0)20.22.40.821
[1] Cirad – UPR BSEF, F34398 Montpellier Cedex 5, France
[2] Cirad-Madagascar – DRP Foreˆeˆt et Biodiversite´e´, BP 853, Ambatobe, 101-Antananarivo, Madagascar
[3] GoodPlanet – Fondation GoodPlanet, Domaine de Longchamp, 1 carrefour de Longchamp, F-75116
Paris, France
11 Appendix 1: Acquisition dates of the satellite ima-
ges
Figure S1: Acquisition dates of the satellite images used for the analysis of land
cover change.
22 Appendix 2: Additional deforestation maps
Figure S2: Historical deforestation at project sites 2, 3 and 4 in the humid
forest. Patches of forest deforested between date t0 and t1 are in orange; patches of forest
deforested between date t1 and t2 are in red. Remaining humid forest is in dark green.
33 Appendix 3: Aboveground carbon density maps
Figure S3: Carbon maps of the project sites in the humid forest. Aboveground
carbon density (ACD) is in Mg.ha−1. For each project site, the scale was optimized for
better visualization of the ACD gradient.
4Figure S4: Carbon maps of the project site in the spiny-dry forest. Aboveground
carbon density (ACD) is in Mg.ha−1.
54 Appendix 4: Additional deforestation forecasts
Figure S5: Forecast of anthropogenic deforestation and carbon dioxide emissions.
Forecasts are given for the Fandriana (top figure) and Ivohibe (bottom figure) project sites
in the humid forest. Patches of deforestation and carbon dioxide emissions are in orange
for the period 2010–2020 and in red for the period 2020–2030. Forest remaining in 2030
is in dark green. Carbon dioxide emissions correspond to the loss of aboveground biomass
due to deforestation and do not take belowground biomass or soil carbon into account.
6Figure S6: Forecast of anthropogenic deforestation and carbon dioxide emissions.
Forecasts are shown for the Fort-Dauphin I project site in the humid forest. Patches of
deforestation and carbon dioxide emissions are in orange for the period 2010–2020 and
in red for the period 2020–2030. The remaining forest in 2030 is in dark green. Carbon
dioxide emissions correspond to the loss of aboveground biomass due to deforestation and
do not take belowground biomass or soil carbon into account.
75 Appendix 5: The phcfM R package for modelling
population growth and deforestation
phcfM is an R package for modelling anthropogenic deforestation. It is named after the
REDD+ pilot-project “programme holistique de conservation des forts a`a` Madagascar”. It
includes two main functions: (i) demography(), to model population growth with time in a
hierarchical Bayesian framework using population census data and Gaussian linear mixed
models and (ii) deforestation(), to model the deforestation process in a hierarchical
Bayesian framework using land cover change data and Binomial logistic regression models
with variable time intervals between land cover observations.
The two functions use embedded Gibbs samplers written in C++ with the Scythe
statistical library (Pemstein et al., 2011) to reduce computation time. The demography()
function uses Algorithm 2 from Chib & Carlin (1999) to efficiently sample the posterior
distributions of a hierarchical Gaussian linear regression model. The demography() func-
tion is equivalent to the MCMChregress() function recently added to the MCMCpack R
package written by Martin et al. (2011). The deforestation() function uses an adaptive
Metropolis algorithm to efficiently sample the posterior distributions of a Binomial logis-
tic regression model with variable time intervals between censuses. This function is an
improvement on the MCMClogit() function available in MCMCpack, as the latter does not
include adaptive algorithms or manage variable time intervals between censuses. The two
functions, demography() and deforestation(), were combined in a single R package to
facilitate the modelling and forecast of anthropogenic deforestation. Source code for Linux,
binaries for Windows and Mac OS X, and package manual are available on the phcfM R
package website: http://phcfM.sf.net.
6 Appendix 6: R/GRASS scripts for modelling and
forecasting deforestation
A GRASS location (phcfM SM) and two mapsets (PERMANENT and study area 4) with geo-
graphical data layers are available to illustrate the method used in this study for the study
area and project site #4. Associated with the GRASS location, a folder (./scripts) in-
cludes the data, the R/GRASS scripts used for the demographic and deforestation models
and output folders. The following scheme illustrates the structure of the ./scripts folder.
The phcfM SM GRASS location and the ./scripts folder are also available on the phcfM
R package website: http://phcfM.sf.net.
./scripts
|-- 0_demography_SAs.R
|-- 1_deforestation_dataset_SA4.R
|-- 2_deforestation_model_SA4.R
|-- 3_deforestation_forecast_PS4.R
8|-- data
| |-- 0_data_demography_SAs.txt
|-- fragindex
| |-- recl.txt
| |-- r.forestfrag
|-- outputs
|-- demography
|-- forecast
|-- model
Four scripts are available: 0 demography SAs.R is an R script to estimate the pa-
rameters of the demographic model using the function demography() of the phcfM R
package, 1 deforestation dataset SA4.R is an R/GRASS script to prepare the data-set
for the deforestation model from the geographic data layers of the phcfM SM GRASS lo-
cation, 2 deforestation model SA4.R is an R script to estimate the parameters of the
deforestation model using the function deforestation() of the phcfM R package and
3 deforestation forecast PS4.R is an R/GRASS script to forecast deforestation and
carbon dioxide emissions for project site #4.
The ./scripts/data folder includes the population census data file
0 data demography SAs.txt used for the demographic model. Running the
1 deforestation dataset SA4.R script generates the file 1 data deforestation SA4.txt
(the data-set used for the deforestation model) in the ./scripts/data folder.
The ./scripts/fragindex folder includes the GRASS function r.forestfrag to com-
pute the forest fragmentation index. The ./scripts/outputs folder includes the outputs
for the demographic model, the deforestation model and the deforestation forecast.
7 Appendix 7: Mathematical formulas for model per-
formance indexes
Given a confusion matrix for comparing observations and model predictions for forested
and deforested pixels (Table S1), several model performance indexes can be computed
(Table S2) following definitions from Liu et al. (2011) and Pontius et al. (2008).
9Observations Total
0 (forest) 1 (non-forest)
Predictions 0 n00 n01 n0+
1 n10 n11 n1+
Total n+0 n+1 n
Table S1: Confusion matrix to assess model performance.
Overall Accuracy OA = (n11 + n00)/n
Figure Of Merit FOM = n11/(n11 + n10 + n01)
Sensitivity Sen = n11/(n11 + n01)
Specificity Spe = n00/(n00 + n10)
True Skill Statistic TSS = Sensitivity + Specificity − 1
Cohen’s Kappa (K) K = (OA− α)/(1− α)
with α = (n1+n+1 + n0+n+0)/n2
Table S2: Definitions of model performance indexes from the confusion matrix.
8 Appendix 8: Comparison with Land Change Mo-
deler and Dinamica EGO
8.1 Annual deforestation rates are biased when variable time-
intervals are not taken into account
Last versions of Land Change Modeler (Selva) and Dinamica EGO (2.0) don’t support the
use of mosaics of satellite images with variable time-intervals between land-cover observa-
tions. They only accept a fixed time-interval between two dates to compute the annual
deforestation rate. For Land Change Modeler, the fixed time-interval corresponds to a dif-
ference between two years and is thus constrained to be an integer (in yr). For Dinamica
EGO, the fixed time-interval is not constrained to be an integer and the unit is defined
by the user. For each study area and each time-period, we used the approach proposed
by these two programs to compute the annual deforestation rate (θ). We used a weighted
mean to estimate the average time interval between land cover observations (Ywm in yr).
The weights corresponded to the area (in km2) of the scene with a given time interval. The
computation of the weighted mean was not possible using LCM or Dinamica EGO. We
had to use an external GIS software (GRASS) to perform the computation. We used Ywm
as the fixed time-interval for Dinamica EGO and the nearest integer Yint as the fixed time-
interval for LCM. We compared the results obtained with LCM and Dinamica EGO with
our annual deforestation rate estimates which were obtained using the phcfM R package
(Table S3).
10All programs LCM D. EGO phcfM
Study area Period θ′ Yint θ Ywm θ θ
SA1 1 9.159 11 0.87 10.97 0.87 0.87
2 2.718 3 0.91 2.81 0.98 0.98
SA2 1 9.495 4 2.46 4.10 2.41 2.40
2 11.560 5 2.43 4.95 2.45 2.45
SA3 1 5.597 4 1.43 4.45 1.29 1.28
2 4.298 5 0.87 5.13 0.85 0.85
SA4 1 4.133 4 1.05 3.61 1.16 1.16
2 6.520 6 1.12 5.56 1.20 1.20
SA5 1 2.788 6 0.47 5.56 0.51 0.51
2 2.598 6 0.44 5.56 0.47 0.47
Table S3: Comparison of annual deforestation rate estimates using LCM, Di-
namica EGO and the phcfM R package.
Using LCM fixed time-interval (constrained to be an integer), the annual deforestation
rate was biased. The bias increased with the relative error regarding the time-interval.
For example, for period 1 and study area 4, the weighted mean for time-interval was equal
to 3.61 and the time-interval in LCM was thus fixed to 4 years, inducing an error of
100 × ((4 − 3.61)/3.61) ≃ 11% for the time-interval estimate and an underestimation of
the estimated annual deforestation rate which decreases from 1.16 to 1.05 %.yr−1. Bias
for annual deforestation rates might be rather small but errors accumulate with time.
Error accumulation can potentially lead to significant differences regarding predictions of
deforestation and carbon dioxide emissions.
When using a weighted mean for specifying the time-interval with Dinamica EGO, the
annual deforestation rate was not biased and the results were the same as when using the
phcfM R package. Nevertheless, as said previously, the weighted mean had to be computed
outside Dinamica EGO with another GIS program such as GRASS. Moreover, for more
complex models including factors (such as the population density) to explain the annual
deforestation rate, the weighted mean cannot be used. An adapted statistical approach is
necessary in this case, such as the one described through Equation 2 in the main text of
the article. This statistical approach is made available in the phcfM R package through
the use of the deforestation() function.
118.2 Deforestation and carbon dioxide emissions are largely un-
derestimated when demographic expansion is not taken into
account
LCM and Dinamica EGO do not allow estimating the population density effect on defor-
estation intensity and use a fixed annual deforestation rate to project deforestation in the
future. Using study area 4 (moist forest near Fort-Dauphin) as an example, we projected
the deforestation and the carbon dioxide emissions from 2010 to 2030 assuming a fixed
annual deforestation rate of 1.20%.yr−1. On the contrary, for our projections, the annual
deforestation rate increased up to 1.42 %.yr−1 in 2030 in association with demographic
expansion. In the following figure, projections assuming a fixed annual deforestation rates
(in color) were compared with projections assuming an increasing annual deforestation rate
(in grey).
Figure S7: Projections of carbon dioxide emissions when demographic expansion
is not taken into account.
When the demographic expansion is not taken into account, the carbone dioxide emis-
sions are largely underestimated (-16% between 2010 and 2030 for study area 4). For
study area 3 near Fandriana, which already has a high population density, the intensity
12of deforestation is likely to increase dramatically from 2.94 to 4.11%.yr−1 between 2010
and 2030 due to the exponential population growth. In this case, projections that do not
account for demogaphic expansion underestimate carbon dioxide emissions of -20% (result
not shown).
References
Chib S, Carlin BP (1999) On MCMC sampling in hierarchical longitudinal models. Statis-
tics and Computing, 9, 17–26.
Liu C, White M, Newell G (2011) Measuring and comparing the accuracy of species dis-
tribution models with presence-absence data. Ecography, 34, 232–243.
Martin AD, Quinn KM, Park JH (2011) MCMCpack: Markov chain Monte-Carlo in R.
Journal of Statistical Software, 42, 22.
Pemstein D, Quinn KM, Martin AD (2011) The Scythe statistical library: an open source
C++ library for statistical computation. Journal of Statistical Software, 42, 1–26.
Pontius R, Boersma W, Castella JC, et al. (2008) Comparing the input, output, and
validation maps for several models of land change. The Annals of Regional Science, 42,
11–37.
13
